# Supplementary material for: Intra Articular Injection of Autologous Microfat and Platelets-Rich Plasma in the Treatment of Wrist Osteoarthritis: A Pilot Study
Source: J Clin Med. 2022 Sep 29;11(19):5786. doi: 10.3390/jcm11195786 (PMC9572253; doi:10.3390/jcm11195786)
Supplement: Supplementary file 1 [file jcm-11-05786-s001.zip]

Archive with 1 entries (1 files):
- jcm-1839618-supplementary.pdf
